# Supplementary material for: Production of Bioactive Compounds with Broad Spectrum Bactericidal Action, Bio-Film Inhibition and Antilarval Potential by the Secondary Metabolites of the Endophytic Fungus Cochliobolus sp. APS1 Isolated from the Indian Medicinal Herb Andrographis paniculata
Source: Molecules. 2022 Feb 22;27(5):1459. doi: 10.3390/molecules27051459 (PMC8912084; doi:10.3390/molecules27051459)
Supplement: Supplementary file 1 [file molecules-27-01459-s001.zip]

Archive with 1 entries (1 files):
- molecules-1562132 supplement.pdf
